# Supplementary material for: A new species of Heser Tuneva, 2005 (Araneae, Gnaphosidae) from the south of India
Source: Zookeys. 2010 Dec 29;(73):1–11. doi: 10.3897/zookeys.73.837 (PMC3088455; doi:10.3897/zookeys.73.837)
Supplement: XML Treatment for Heser vijayanagara [file zookeys.73.837-treatment1.xml]

<!DOCTYPE tp:taxon-treatment
  PUBLIC "-//TaxonX//DTD Taxonomic Treatment Publishing DTD v0 20100105//EN" "tax-treatment-NSO.dtd">
<tp:taxon-treatment xmlns:tp="http://www.plazi.org/taxpub"><tp:treatment-meta><mixed-citation publication-type="journal"><person-group><name><surname>Bosselaers</surname><given-names>Jan</given-names></name></person-group><article-title>A new species of <italic>Heser</italic> Tuneva, 2005 (Araneae, Gnaphosidae) from the south of India</article-title><source>Zookeys</source><day>29</day><month>12</month><year>2010</year><volume>2010</volume><issue>73</issue><fpage>1</fpage><lpage>11</lpage><pub-id pub-id-type="doi">10.3897/zookeys.73.837</pub-id></mixed-citation></tp:treatment-meta><tp:nomenclature><tp:taxon-name>
                    	<tp:taxon-name-part taxon-name-part-type="genus">Heser</tp:taxon-name-part>
                    	<tp:taxon-name-part taxon-name-part-type="species">vijayanagara</tp:taxon-name-part>
                    	<object-id xmlns:xlink="http://www.w3.org/1999/xlink" xlink:type="simple">urn:lsid:zoobank.org:act:4CD46D69-8560-49BD-B58F-825F96510C14</object-id>
                    </tp:taxon-name><tp:taxon-status xmlns:xlink="http://www.w3.org/1999/xlink" xlink:type="simple">sp. n.</tp:taxon-status><xref ref-type="fig" rid="F1">Figs 1–8, 10–11</xref><xref ref-type="fig" rid="F2">12–19</xref></tp:nomenclature><tp:treatment-sec sec-type="Type material"><title>Type material.</title><p>Holotype male:India, Karnataka, Hospet, Hampi World Heritage Site, 15°18'27.7"N 76°28'32.8"E, alt. 455 m, under stone close to archaeological office, 25 November 2006, J. Bosselaers leg. (RBINS). Allotype female, same data (RBINS).</p></tp:treatment-sec><tp:treatment-sec sec-type="Diagnosis"><title>Diagnosis.</title><p>The species can be distinguished from the other three species of <tp:taxon-name>Heser</tp:taxon-name> by the abdominal dorsal scutum in males, the pronounced S-shaped curve of the sperm duct, the small, transversally oriented median apophysis and the hook-shaped embolus tip circling the broad membranous conductor in the male palp, as well as the narrow anterior epigynal hood, the large spermathecae and the circular insemination ducts in females.</p></tp:treatment-sec><tp:treatment-sec sec-type="Entymology"><title>Entymology.</title><p>The species epithet is a noun in apposition and refers to the imperial city of Vijayanagara (Hampi, Karnataka, India) among whose ruins the type specimens of the new species were found (<xref ref-type="fig" rid="F1">Fig. 9</xref>).</p></tp:treatment-sec><tp:treatment-sec sec-type="Description"><title>Description.</title><sec sec-type="Male (holotype)"><title>Male (holotype).</title><p>Total length: 5.00. Carapace length: 2.24; width: 1.63. Carapace orange brown, unicolorous, with a deep and narrow fovea in the posterior half (<xref ref-type="fig" rid="F1">Fig. 1</xref>). Eight eyes in two rows, ringed with black, AER width 0.47, straight from above, slightly procurved from front, PER width 0.56, procurved from above, strongly procurved from front. MOQ depth 0.35, anterior width 0.29, posterior width 0.32. Eyes of AER subequal, AME grey and circular, separated by half their diameter, ALE oval, pearly white, touching AME. PME oval to subtriangular, pearly white, touching, larger than AME (<xref ref-type="fig" rid="F1">Fig. 1</xref>). PLE subquadratic, pearly white, slightly smaller than ALE, separated from PME by half the PLE diameter. Clypeus vertical, slightly larger than diameter of AME. Chilum small, sclerotised, subtriangular and single, orange-brown. Chelicerae brown, with a few scattered thin setae on anterior face, anterior cheliceral rim with two very small teeth close to fang base and three larger teeth further from fang base, posterior cheliceral rim with one very small tooth close to fang base end two medium-sized teeth further from fang base. Sternum smooth, orange-brown, shield-shaped with a thin border, length 1.32; width 1.08. No precoxal triangles (<xref ref-type="bibr" rid="B3">Bosselaers and Jocqué 2002</xref>: 247, fig. 1K, <xref ref-type="bibr" rid="B18">Penniman 1985</xref>: 16) or intercoxal sclerites (<xref ref-type="bibr" rid="B3">Bosselaers and Jocqué 2002</xref>: 247), pleural bars (<xref ref-type="bibr" rid="B3">Bosselaers and Jocqué 2002</xref>: 247, fig. 1P; <xref ref-type="bibr" rid="B27">Simon 1892</xref>: 11, fig. 29) yellow-brown, weakly sclerotised and isolated, not protruding between coxae. Labium brown, longer than wide, with a slightly thickened anterior rim. Endites longer than labium, dumbbell-shaped with oblique depression, and provided with an apical hair tuft (<xref ref-type="fig" rid="F1">Fig. 2</xref>). Abdomen mottled grey dorsally, with a <!--PageBreak-->frontal row of curved hairs and a small, shiny, brown anterior do scutum covering less than 10% of abdominal do surface area. (<xref ref-type="fig" rid="F1">Fig. 1</xref>). Lateral and ventral sides of abdomen creamy white (<xref ref-type="fig" rid="F1">Figs 1, 2</xref>). ALS and PLS large and cylindrical, PMS thin and slender, shorter than PLS. Legs yellow-brown, unicolorous (<xref ref-type="fig" rid="F1">Figs 1, 2</xref>). No trochanter notch, no retrocoxal hymen (<xref ref-type="bibr" rid="B24">Raven 1998</xref>, <xref ref-type="bibr" rid="B3">Bosselaers and Jocqué 2002</xref>), patellar indentation<!--PageBreak--><!--PageBreak--> (<xref ref-type="bibr" rid="B27">Simon 1892</xref>: 22, <xref ref-type="bibr" rid="B13">Ledoux and Canard 1991</xref>: fig. 15A-15B) long and narrow, 2/3 of pa length. Metatarsi III and IV with ventral terminal preening comb composed of stiff, black setae. Tarsi with two pectinate claws, no claw tufts. Leg formula 4123. Leg spination (<xref ref-type="fig" rid="F1">Fig. 10</xref>): fe: palp do 0–1-2; I pl 0–0-1 do 1–1-0;II pl 0–0-1 do 1–1-0;III do 1–3-3; IV do 1–3-2; pa: palp pl 1–0 do 0–1; III do 0–2-0; ti: palp do 0–0-1; III pl 1–0-1 do 3–0-0 rl 1–0-1 ve 2–2-2; IV pl 1–0-1 do 1–1-0 rl 1–0-1 ve 2–2-2; mt: III pl 0–1-1 do 2–1-2 rl 0–1-1 ve 2–2-1; IV pl 0–1-1 do 2–2-2 rl 0–1-1 ve 2–2-1; ta: palp pl 1–0-0 do 1–0-0 rl 1–0-0.</p><fig id="F1" position="float" orientation="portrait"><label>Figures 1–11.</label><caption><p><tp:taxon-name>Heser vijayanagara</tp:taxon-name> sp. n. <bold>1</bold> Male holotype, dorsal <bold>2</bold> Male holotype, ventral <bold>3</bold> Female allotype, dorsal <bold>4</bold> Female allotype, ventral <bold>5</bold> Male palp, prolateral <bold>6</bold> Male palp, ventral <bold>7</bold> Male palp, retrolateral <bold>8</bold> Epigyne, ventral <bold>9</bold> Pattabhirama temple in close vicinity of the <italic>locus typicus</italic>, giving a good impression of the type of terrain where the type specimens were found <bold>10</bold> Male leg spination diagram, legend below right <bold>11</bold> Female leg spination diagram. Scale bars: 1–4: 1.0; 5–8: 0.25.</p></caption><graphic xmlns:xlink="http://www.w3.org/1999/xlink" xlink:href="ZooKeys-073-001-g001.jpg" position="float" orientation="portrait" xlink:type="simple"/></fig><fig id="F2" position="float" orientation="portrait"><label>Figures 12–19.</label><caption><p><tp:taxon-name>Heser vijayanagara</tp:taxon-name> sp. n. <bold>12</bold> Female allotype, dorsal view of body <bold>13</bold> Male palp, ventral, with conductor (C), embolus (E), and median apophysis (MA) indicated <bold>14</bold> Male palp, retrolateral <bold>15</bold> Epigyne, ventral <bold>16</bold> Female metatarsi III (left) and IV, with ventral terminal preening comb <bold>17</bold> Female cheliceral teeth <bold>18</bold> Vulva, ventral <bold>19</bold> Vulva, dorsal. Scale bars: 12: 1.0; 13–17: 0.5; 18–19: 0.1.</p></caption><graphic xmlns:xlink="http://www.w3.org/1999/xlink" xlink:href="ZooKeys-073-001-g002.jpg" position="float" orientation="portrait" xlink:type="simple"/></fig><sec sec-type="Leg measurements"><title>Leg measurements:</title><table-wrap position="anchor" orientation="portrait"><table><tbody><tr><th rowspan="1" colspan="1"/><th rowspan="1" colspan="1">fe</th><th rowspan="1" colspan="1">pa</th><th rowspan="1" colspan="1">ti</th><th rowspan="1" colspan="1">mt</th><th rowspan="1" colspan="1">ta</th><th rowspan="1" colspan="1">Total</th></tr><tr><td rowspan="1" colspan="1">I</td><td rowspan="1" colspan="1">1.66</td><td rowspan="1" colspan="1">0.97</td><td rowspan="1" colspan="1">1.45</td><td rowspan="1" colspan="1">1.21</td><td rowspan="1" colspan="1">0.92</td><td rowspan="1" colspan="1">6.21</td></tr><tr><td rowspan="1" colspan="1">II</td><td rowspan="1" colspan="1">1.34</td><td rowspan="1" colspan="1">0.74</td><td rowspan="1" colspan="1">1.08</td><td rowspan="1" colspan="1">1.08</td><td rowspan="1" colspan="1">0.87</td><td rowspan="1" colspan="1">5.10</td></tr><tr><td rowspan="1" colspan="1">III</td><td rowspan="1" colspan="1">1.16</td><td rowspan="1" colspan="1">0.63</td><td rowspan="1" colspan="1">0.89</td><td rowspan="1" colspan="1">1.03</td><td rowspan="1" colspan="1">0.74</td><td rowspan="1" colspan="1">4.44</td></tr><tr><td rowspan="1" colspan="1">IV</td><td rowspan="1" colspan="1">1.71</td><td rowspan="1" colspan="1">0.87</td><td rowspan="1" colspan="1">1.42</td><td rowspan="1" colspan="1">1.66</td><td rowspan="1" colspan="1">1.03</td><td rowspan="1" colspan="1">6.68</td></tr></tbody></table></table-wrap><p><!--PageBreak-->Male palp with a slender, basally-prolaterally inserted embolus circling more than half of the tegulum, having a hook-shaped tip pointing in prolateral direction, which is curling around the broad, membranous conductor. Median apophysis small and subtriangular, oriented transversally. Sperm duct with a pronounced, S-shaped curve in basal half of tegulum. Retrolateral tibial apophysis pointed, subtriangular (<xref ref-type="fig" rid="F1">Figs 5–7</xref>, <xref ref-type="fig" rid="F2">13–14</xref>).</p></sec></sec><sec sec-type="Female (allotype)"><title>Female (allotype).</title><p>Total length: 6.31. Carapace length: 2.37; width: 1.79. Carapace as in male (<xref ref-type="fig" rid="F1">Fig. 3</xref>). Eyes as in male, AER width 0.53, PER width 0.58, MOQ depth 0.39, anterior width 0.30, posterior width 0.31. PME subtriangular, somewhat smaller than in male, almost touching (<xref ref-type="fig" rid="F1">Figs 3</xref>, <xref ref-type="fig" rid="F2">12</xref>). Clypeus and chilum as in male. Cheliceral teeth as in male (<xref ref-type="fig" rid="F2">Fig. 17</xref>). Sternum smooth, yellow-brown with a darker margin (<xref ref-type="fig" rid="F1">Fig. 4</xref>), shield-shaped with a thin border, length 1.45; width 1.13. No precoxal triangles or intercoxal sclerites, pleural bars as in male. Labium and endites as in male (<xref ref-type="fig" rid="F1">Fig. 4</xref>). Abdomen pale grey dorsally, with a frontal row of curved hairs and a number of paler chevrons in posterior half, no do scutum (<xref ref-type="fig" rid="F1">Fig. 3</xref>). Ventral side of abdomen pale white (<xref ref-type="fig" rid="F1">Fig. 4</xref>). Legs yellow-brown, unicolorous (<xref ref-type="fig" rid="F1">Figs 3, 4</xref>). No trochanter notch, no retrocoxal hymen, patellar indentation as in male. Metatarsi III and IV with ventral terminal preening comb composed of stiff, black setae (<xref ref-type="fig" rid="F2">Fig. 16</xref>). Tarsi with two pectinate claws, no claw tufts. Leg formula 4123. Leg spination (<xref ref-type="fig" rid="F1">Fig. 11</xref>): fe: palp do 0–1-2; I pl 0–0-1 do 1–1-0;II pl 0–0-1 do 1–1-0;III do 1–3-3; IV do 1–3-2; pa: palp pl 1–0 do 1–1; III do 0–2-0; ti: palp pl 0–1-2 do 0–0-1; III pl 1–0-1 do 3–0-0 rl 1–0-1 ve 2–2-2; IV pl 1–0-1 do 1–1-0 rl 1–0-1 ve 2–2-2; mt: III pl 0–1-1 do 2–1-2 rl 0–1-1 ve 2–2-1; IV pl 0–1-1 do 2–2-2 rl 0–1-1 ve 2–2-1; ta: palp pl 0–2-1 do 1–0-0 rl 0–1-0 ve 0–0-2.</p><sec sec-type="Leg measurements"><title>Leg measurements:</title><table-wrap position="anchor" orientation="portrait"><table><tbody><tr><th rowspan="1" colspan="1"/><th rowspan="1" colspan="1">fe</th><th rowspan="1" colspan="1">pa</th><th rowspan="1" colspan="1">ti</th><th rowspan="1" colspan="1">mt</th><th rowspan="1" colspan="1">ta</th><th rowspan="1" colspan="1">Total</th></tr><tr><td rowspan="1" colspan="1">I</td><td rowspan="1" colspan="1">1.63</td><td rowspan="1" colspan="1">0.92</td><td rowspan="1" colspan="1">1.34</td><td rowspan="1" colspan="1">1.05</td><td rowspan="1" colspan="1">0.84</td><td rowspan="1" colspan="1">5.79</td></tr><tr><td rowspan="1" colspan="1">II</td><td rowspan="1" colspan="1">1.37</td><td rowspan="1" colspan="1">0.79</td><td rowspan="1" colspan="1">1.00</td><td rowspan="1" colspan="1">0.87</td><td rowspan="1" colspan="1">0.74</td><td rowspan="1" colspan="1">4.76</td></tr><tr><td rowspan="1" colspan="1">III</td><td rowspan="1" colspan="1">1.24</td><td rowspan="1" colspan="1">0.55</td><td rowspan="1" colspan="1">0.82</td><td rowspan="1" colspan="1">0.92</td><td rowspan="1" colspan="1">0.71</td><td rowspan="1" colspan="1">4.23</td></tr><tr><td rowspan="1" colspan="1">IV</td><td rowspan="1" colspan="1">1.71</td><td rowspan="1" colspan="1">0.84</td><td rowspan="1" colspan="1">1.34</td><td rowspan="1" colspan="1">1.58</td><td rowspan="1" colspan="1">0.92</td><td rowspan="1" colspan="1">6.39</td></tr></tbody></table></table-wrap><p><!--PageBreak-->Epigyne simple and poorly sclerotised, with a narrow anterior hood and showing large, oval spermathecae, as well as the connected, stout, inward directed part of the looped anterior insemination ducts. Copulatory openings small and medially situated (<xref ref-type="fig" rid="F1">Figs 8</xref>, <xref ref-type="fig" rid="F2">15, 18, 19</xref>). Vulva (<xref ref-type="fig" rid="F2">Figs 18, 19</xref>) with two large, thick-walled, oval, posterior spermathecae, connected to the anterior, medially situated copulatory openings by an insemination duct looped over 360°. The first, hemicircular stretch of the looped insemination duct passes dorsally behind the anterior part of the spermathecae, while the second, straight, longitudinally directed stretch carries an accessory gland (<xref ref-type="fig" rid="F2">Fig. 19</xref>), and the third, stout, outward directed and ventrally situated stretch connects to the large spermathecae (<xref ref-type="fig" rid="F2">Fig. 18</xref>).</p><fig id="F3" position="float" orientation="portrait"><label>Figure 20.</label><caption><p>Distribution map of the four species of the genus <tp:taxon-name>Heser</tp:taxon-name>. <tp:taxon-name>Heser aradensis</tp:taxon-name>: blue square; <tp:taxon-name>Heser infumatus</tp:taxon-name>: yellow triangle; <tp:taxon-name>Heser malefactor</tp:taxon-name>: brown lozenge; <tp:taxon-name>Heser vijayanagara</tp:taxon-name> sp. n.; red circle.</p></caption><graphic xmlns:xlink="http://www.w3.org/1999/xlink" xlink:href="ZooKeys-073-001-g003.jpg" position="float" orientation="portrait" xlink:type="simple"/></fig></sec></sec></tp:treatment-sec><ref-list><ref id="B3"><mixed-citation xmlns:xlink="http://www.w3.org/1999/xlink" xlink:type="simple"><person-group><name name-style="western"><surname>Bosselaers</surname><given-names>J</given-names></name><name name-style="western"><surname>Jocqué</surname><given-names>R</given-names></name></person-group> (<year>2002</year>)<article-title> Studies in Corinnidae: cladistic analysis of 38 corinnid and liocranid genera, and transfer of Phrurolithinae.</article-title><source>Zoologica Scripta</source><volume>31</volume>:<fpage>241</fpage>-<lpage>270</lpage>.</mixed-citation></ref><ref id="B18"><mixed-citation xmlns:xlink="http://www.w3.org/1999/xlink" xlink:type="simple"><person-group><name name-style="western"><surname>Penniman</surname><given-names>A</given-names></name></person-group> (<year>1985</year>) <source>Revision of the <italic>britcheri</italic> and <italic>pugnata</italic> groups of <italic>Scotinella</italic> (Araneae, Corinnidae, Phrurolithinae) with a reclassification of phrurolithine spiders</source>. <publisher-name>Columbus: The Ohio State University</publisher-name>, PhD dissertation, available through University Microfilms International (n° 8510623).</mixed-citation></ref><ref id="B27"><mixed-citation xmlns:xlink="http://www.w3.org/1999/xlink" xlink:type="simple"><person-group><name name-style="western"><surname>Simon</surname><given-names>E</given-names></name></person-group> (<year>1892</year>) <source>Histoire Naturelle des Araignées. Tome 1</source>. <publisher-name>Roret</publisher-name>, <publisher-loc>Paris</publisher-loc>, <lpage>1084</lpage> pp.</mixed-citation></ref><ref id="B24"><mixed-citation xmlns:xlink="http://www.w3.org/1999/xlink" xlink:type="simple"><person-group><name name-style="western"><surname>Raven</surname><given-names>R</given-names></name></person-group> (<year>1998</year>) <article-title>Revision of the Australian genera of the Miturgidae with a preview of their relationships</article-title>. In: <source>XIVth International Congress of Arachnology, Abstracts</source>: <lpage>31</lpage>.</mixed-citation></ref><ref id="B13"><mixed-citation xmlns:xlink="http://www.w3.org/1999/xlink" xlink:type="simple"><person-group><name name-style="western"><surname>Ledoux</surname><given-names>JC</given-names></name><name name-style="western"><surname>Canard</surname><given-names>A</given-names></name></person-group> (<year>1991</year>) <source>Initiation à l’étude systématique des araignees</source>. <publisher-name>J.-C. Ledoux, imprimeur &amp; éditeur</publisher-name>, <publisher-loc>Aramon</publisher-loc>, <lpage>66</lpage> pp.</mixed-citation></ref></ref-list></tp:taxon-treatment>
